# Supplementary material for: A Phase 1, Randomized, Double-Blinded, Placebo-Controlled and Dose-Escalation Study to Evaluate the Safety and Immunogenicity of the Intranasal DelNS1-nCoV-RBD LAIV for COVID-19 in Healthy Adults
Source: Vaccines (Basel). 2023 Mar 24;11(4):723. doi: 10.3390/vaccines11040723 (PMC10143096; doi:10.3390/vaccines11040723)
Supplement: Supplementary file 1 [file vaccines-11-00723-s001.zip]

Archive with 1 entries (1 files):
- vaccines-2228525-supplementary.pdf
